# Supplementary material for: Engineering eukaryote-like regulatory circuits to expand artificial control mechanisms for metabolic engineering in Saccharomyces cerevisiae
Source: Commun Biol. 2022 Feb 16;5:135. doi: 10.1038/s42003-022-03070-z (PMC8850539; doi:10.1038/s42003-022-03070-z)
Supplement: Supplementary file 4 — Supplementary Data 1 [file 42003_2022_3070_MOESM4_ESM.xlsx]

## Sheet: Figure 1b 
Figure 1A
Relative GFP fluorescence (fold of autofluorescence)
	EXP					ETH
	Independent biological replicate 1	Independent biological replicate 2	Independent biological replicate 3	Mean	Standard deviation	Independent biological replicate 1	Independent biological replicate 2	Independent biological replicate 3	Mean	Standard deviation
Construct 1#	37.8357	36.3695	41.7483	38.6512	2.78055
Construct 2	169.971	175.198	175.812	173.66	3.2098	71.9868	72.7131	69.0163	71.2387	1.9586
Construct 3	260.821	259.989	254.202	258.337	3.6052	110.501	94.6375	111.506	105.548	9.46206
# data publicshed previously

## Sheet: Figure 1c 
Figure 1C
Relative GFP fluorescence (fold of autofluorescence)
	EXP					ETH
Promoter	Independent biological replicate 1	Independent biological replicate 2	Independent biological replicate 3	Mean	Standard deviation	Independent biological replicate 1	Independent biological replicate 2	Independent biological replicate 3	Mean	Standard deviation
GLN3	4.60896	4.5665	4.55773	4.57773	0.027399	2.16185	2.25396	2.04418	2.15333	0.105149
TOR1	4.35464	3.62611	3.66689	3.88254	0.409351	2.42092	1.91945	1.92346	2.08794	0.28837
DAL80	0.395799	0.487509	0.501204	0.461504	0.057312	39.2863	37.8232	32.9212	36.6769	3.33379
GCR1	5.77771	6.14621	5.68578	5.8699	0.243664	3.89518	4.06846	3.1634	3.70901	0.480396
GCR2	4.59551	4.62297	4.72607	4.64818	0.068834	2.87884	2.7398	2.31687	2.64517	0.292694
SNF1	4.24545	4.19021	4.19901	4.21156	0.029681	4.36802	3.8772	3.09759	3.78093	0.640662
YPK2	19.6971	22.6675	17.4981	19.9543	2.59425	10.519	10.4734	8.20052	9.73098	1.32562
ADR1	17.4262	16.5047	14.896	16.2757	1.28054	13.1323	13.5449	11.9103	12.8625	0.850023
NRG1	4.65761	4.67363	5.10007	4.81044	0.250957	6.43642	6.59907	6.69674	6.57741	0.131503
MIG1	0.549478	0.560909	0.515212	0.541866	0.023781	1.70899	1.00795	1.50841	1.40845	0.361053
ROX1	0.039758	-0.01833	0.150214	0.057215	0.085616	0.096019	-0.06633	0.122906	0.050866	0.102379
HAP4	2.7867	2.81608	N/A	2.80139	0.020778	3.84171	2.84135	2.44047	3.04118	0.707365
HAC1	24.2606	27.3342	24.2175	25.2707	1.7871	26.671	27.5849	23.6277	25.9612	2.0719
UPC2	0.969392	0.90466	0.933922	0.935991	0.032415	0.975296	0.919271	0.310344	73.4971	36.8803

## Sheet: Figure 1d 
Figure 1D
Relative GFP fluorescence (fold of autofluorescence)
Carbon source	Nitrogen source	Independent biological replicate 1	Independent biological replicate 2	Independent biological replicate 3	Mean	Standard deviation
Glucose	Ammonia	2.17023	0.261714	3.59921	2.01039	1.67448
Sucrose	Ammonia	1.84009	3.57777	3.57117	2.99634	1.00135
Ethanol	Ammonia	39.5133	38.6426	64.8098	47.6552	14.8627
Glucose	Urea	341.315	282.105	334.22	319.214	32.3325

## Sheet: Figure 2a
Figure 2B
Relative GFP fluorescence (fold of autofluorescence)
		EXP					ETH
Promoter	Trans-factor	Independent biological replicate 1	Independent biological replicate 2	Independent biological replicate 3	Mean	Standard deviation	Independent biological replicate 1	Independent biological replicate 2	Independent biological replicate 3	Mean	Standard deviation
CYC1(-)		1.92298	1.85037	1.58186	1.78507	0.17969	1.03467	0.870416	0.506405	0.80383	0.270354
CYC1+[Z268]	Empty	28.4454	27.4097	23.9279	26.5943	2.36652	21.5385	19.4689	20.2883	20.4319	1.04222
CYC1+[Z268]	Zif268-VP16	109.978	105.687	86.6738	100.779	12.4028	71.2961	66.9837	67.2616	68.5138	2.41353
CYC1+[Z268]	Zif268-10*WD	99.8781	92.5581	73.1102	88.5155	13.8343	63.1971	59.9124	63.7256	62.2784	2.06597
CYC1+[Z268]	Zif268-MED3	134.445	54.0564	99.6929	96.0649	40.3171	102.152	106.912	108.697	105.92	3.38317
CYC1+[Z268]	Zif268-MED15	194.846	74.0659	182.752	150.554	66.5166	126.682	125.692	127.498	126.624	0.904004
CYC1+[Z268]	Zif268-GCN4(107-144)	39.6692	22.3761	36.5758	32.8737	9.22181	26.1886	25.6562	27.0216	26.2888	0.688193
CYC1+[Z268]	Zif268-MIG1(123-504)	14.4276	9.04868	16.6055	13.3606	3.88974	18.662	19.2677	11.7543	16.5613	4.174

## Sheet: Figure 2b  
Figure 2B
Relative GFP fluorescence (fold of autofluorescence)
		EXP					ETH
Promoter	Trans-factor	Independent biological replicate 1	Independent biological replicate 2	Independent biological replicate 3	Mean	Standard deviation	Independent biological replicate 1	Independent biological replicate 2	Independent biological replicate 3	Mean	Standard deviation
TEF1		260.821	259.989	254.202	258.337	3.6052	110.501	94.6375	111.506	105.548	9.46206
TEF1+		152.616	158.149	153.064	154.61	3.0735	55.8725	49.0713	37.3834	47.4424	9.35155
TEF1+[Z268]	Empty	153.825	145.132	157.078	152.012	6.17603	91.034	96.272	92.5676	93.2912	2.69292
TEF1+[Z268]	Zif268-VP16	368.031	347.216	351.369	355.538	11.0161	247.483	211.26	246.99	235.244	20.7724
TEF1+[Z268]	Zif268-10*WD	270.732	222.319	256.779	249.943	24.9199	198.147	156.324	179.026	177.832	20.9373
TEF1+[Z268]	Zif268-MED3	320.622	362.385	420.582	367.863	50.2049	461.564	464.571	431.969	452.701	18.0177
TEF1+[Z268]	Zif268-MED15	558.374	389.476	481.504	476.451	84.5622	345.263	350.72	325.162	340.382	13.4602
TEF1+[Z268]	Zif268-GCN4(107-144)	176.484	153.143	177.488	169.038	13.7748	133.932	119.164	109.568	120.888	12.2728
TEF1+[Z268]	Zif268-MIG1(123-504)	77.5278	60.7921	73.2752	70.5317	8.6986	65.2867	45.8595	48.253	53.1331	10.5931
TEF1+[P64]	Zif268-VP16	270.563	253.141	261.203	261.635	8.71905	123.577	117.442	103.836	114.952	10.1032
TEF1+[P64]	ZifP643-MED3	520.354	510.11	474.751	501.738	23.9263	213.246	215.189	191.406	206.614	13.2064
TEF1+[P64]	ZifP643-MED15	463.396	394.503	563.578	473.826	85.0188	291.649	297.048	266.054	284.917	16.5575

## Sheet: Figure 2c 
Figure 4F
Relative GFP fluorescence (fold of autofluorescence)
Promoter (elements)	Trans-factor	Glucose					Ethanol
		Independent biological replicate 1	Independent biological replicate 2	Independent biological replicate 3	Mean	Standard deviation	Independent biological replicate 1	Independent biological replicate 2	Independent biological replicate 3	Mean	Standard deviation
Se.GAL2	None	3.04263	2.18573	2.30368	2.51068	0.464441	285.389	331.622	274.38	297.13	30.3738
Se.GAL2	Zif268-VP16A	4.38243	5.54076	5.27457	5.06592	0.606696	290.893	333.297	277.907	300.699	28.9674
Se.GAL2	ZifP64-Med3	1.85453	2.20067	1.43084	1.82868	0.385569	303.326	274.878	244.314	274.172	29.5127
Se.GAL2	ZifP64-Med15	5.41599	5.27622	1.02122	3.90448	2.49795	337.74	275.114	287.912	300.255	33.0873
Sk.GAL2 (1*P64)	None	20.4309	23.2242	16.7216	20.1256	3.26206	301.519	328.822	255.494	295.278	37.0602
Sk.GAL2 (1*P64)	Zif268-VP16A	19.4736	15.108	16.0975	16.893	2.28893	331.548	346.14	306.189	327.959	20.2157
Sk.GAL2 (1*P64)	ZifP64-Med3	29.8224	34.1858	22.8725	28.9602	5.7057	325.603	379.321	323.863	342.929	31.5288
Sk.GAL2 (1*P64)	ZifP64-Med15	21.588	21.0412	20.6067	21.0786	0.49174	328.741	321.923	286.452	312.372	22.7048
Sk.GAL2 (2*P64)	None	15.1746	18.4782	13.2497	15.6342	2.64437	226.786	305.873	225.238	252.632	46.1145
Sk.GAL2 (2*P64)	Zif268-VP16A	17.7887	20.4497	14.858	17.6988	2.79696	289.938	332.851	283.274	302.021	26.9067
Sk.GAL2 (2*P64)	ZifP64-Med3	48.7519	44.7908	39.5335	44.3587	4.62433	291.194	355.31	249.192	298.565	53.4417
Sk.GAL2 (2*P64)	ZifP64-Med15	39.2547	38.6904	31.7906	36.5786	4.15607	313.963	351.978	323.583	329.841	19.7651
Sk.GAL2 (3*P64)	None	19.9202	23.1459	11.139	18.0684	6.21394	358.835	337.721	318.07	338.209	20.3871
Sk.GAL2 (3*P64)	Zif268-VP16A	20.611	18.8841	12.464	17.3197	4.29288	348.504	332.65	333.416	338.19	8.94043
Sk.GAL2 (3*P64)	ZifP64-Med3	71.4947	82.1059	59.1943	70.9317	11.4662	346.731	327.893	344.829	339.817	10.3707
Sk.GAL2 (3*P64)	ZifP64-Med15	41.6719	52.5971	64.1809	52.8166	11.2561	313.287	315.427	330.294	319.669	9.26279
Sk.GAL2 (2'*P64)	None	18.6463	19.4275	6.7049	19.0369	0.552352	327.628	268.859	269.524	288.671	33.7402
Sk.GAL2 (2'*P64)	Zif268-VP16A	18.0622	19.7643	13.4863	17.1043	3.24678	305.347	347.773	298.885	317.335	26.5577
Sk.GAL2 (2'*P64)	ZifP64-Med3	30.1982	41.5447	32.8663	34.8697	5.9326	306.939	368.516	39.3507	337.727
Sk.GAL2 (2'*P64)	ZifP64-Med15	24.5834	33.0887	-0.017107	28.836		349.523	305.974	326.471	327.323	21.7868
Sk.GAL2 (4*P64)	None	10.9932	7.86753	13.8127	10.8912	2.97392	288.653	295.182	298.869	294.235	5.17339
Sk.GAL2 (4*P64)	Zif268-VP16A	24.227	28.8356	29.6288	27.5638	2.91685	322.997	324.349	247.373	298.24	44.0567
Sk.GAL2 (4*P64)	ZifP64-Med3	110.154	85.9078	92.5851	96.2156	12.5241	307.312	343.462	302.298	317.691	22.4588
Sk.GAL2 (4*P64)	ZifP64-Med15	70.0618	52.4012	65.8977	62.7869	9.23211	368.553	294.924	314.607	326.028	38.12
Sk.GAL2 (5*P64)	None	17.5116	19.7631	13.7778	17.0175	3.02308	262.075	244.861	300.681	269.206	28.5851
Sk.GAL2 (5*P64)	Zif268-VP16A	41.5936	34.9375	24.9837	33.8383	8.35935	323.11	358.651	287.097	322.952	35.7772
Sk.GAL2 (5*P64)	ZifP64-Med3	135.801	97.6823	131.093	121.526	20.7827	331.135	371.991	253.943	319.023	59.949
Sk.GAL2 (5*P64)	ZifP64-Med15	26.174	81.5351	95.9813	88.7582		337.382	275.195	322.398	311.658	32.4548
Sk.GAL2 (1*P64 4*Z268)	None	19.4881	30.0773	23.2254	24.2636	5.37038	251.795	273.975	249.148	258.306	13.6342
Sk.GAL2 (1*P64 4*Z268)	Zif268-VP16A	123.777	167.611	125.091	138.827	24.937	272.129	330.253	284.866	295.749	30.552
Sk.GAL2 (1*P64 4*Z268)	Zif268-Med3	266.243	188.551	29.4859	227.397		291.081	280.989	114.933	286.035
Sk.GAL2 (1*P64 4*Z268)	Zif268-Med15	172.181	162.848	161.489	165.506	5.82048
Numbers in red are treated as outliers

## Sheet: Figure 3a  
Figure 2C
Relative GFP fluorescence (fold of autofluorescence)
		EXP					ETH					EXP					ETH					EXP					ETH					EXP					ETH
		EXP w/o Tc					ETH w/o Tc					EXP 5 μM Tc					ETH 5 μM Tc					EXP 50 μM Tc					ETH 50 μM Tc					EXP 250 μM Tc					ETH 250 μM Tc
Promoter	TetR-repressor	Independent biological replicate 1	Independent biological replicate 2	Independent biological replicate 3	Mean	Standard deviation	Independent biological replicate 1	Independent biological replicate 2	Independent biological replicate 3	Mean	Standard deviation	Independent biological replicate 1	Independent biological replicate 2	Independent biological replicate 3	Mean	Standard deviation	Independent biological replicate 1	Independent biological replicate 2	Independent biological replicate 3	Mean	Standard deviation	Independent biological replicate 1	Independent biological replicate 2	Independent biological replicate 3	Mean	Standard deviation	Independent biological replicate 1	Independent biological replicate 2	Independent biological replicate 3	Mean	Standard deviation	Independent biological replicate 1	Independent biological replicate 2	Independent biological replicate 3	Mean	Standard deviation	Independent biological replicate 1	Independent biological replicate 2	Independent biological replicate 3	Mean	Standard deviation
TEF1+[TetO]	None	165.518	150.042	152.478	156.013	8.32152	74.8551	65.7102	71.407	70.6574	4.61829	152.987	147.699	153.362	151.349	3.1668	68.7014	63.5792	67.991	66.7572	2.77509	152.189	145.724	149.532	149.148	3.24975	67.0742	62.2323	68.671	65.9925	3.35291	154.239	149.451	149.436	151.042	2.76856	67.8079	62.9307	72.0121	35.139	35.0578
TEF1+[TetO]	TetR-SIN3C	15.6314	16.4133	15.6287	15.8911	0.452209	5.83692	6.38003	5.96717	6.06137	0.283544	62.6297	70.6272	69.7919	67.683	4.39614	19.2225	21.5207	20.9435	20.5622	1.1956	100.84	103.531	103.189	102.52	1.46522	42.1232	38.9888	40.8382	40.6501	1.57566	102.58	104.435	105.005	104.007	1.26769	42.4589	41.4413	45.4973	32.4353	35.1493
TEF1+[TetO]	TetR-TUP1	1.57447	2.06919	1.96348	1.86905	0.260526	1.48509	2.01701	1.98494	1.82901	0.298279	9.95537	11.1282	11.6386	10.9074	0.863081	3.41727	4.26667	4.68135	4.12176	0.644379	77.6154	83.5456	82.6383	81.2665	3.19425	23.6432	23.8136	23.6486	23.7018	0.096852	97.3402	99.6139	100.542	99.1655	1.6475	38.027	35.5196	41.4179	31.4628	36.5967
TEF1+[TetO]	TetR-CYC8	2.5062	9.83747	4.18214	5.5086	3.84142	1.53354	2.58347	3.45408	2.5237	0.96166	9.01645	11.9483	14.795	11.9199	2.88937	3.57261	4.76276	6.70849	5.01462	1.58304	64.113	70.8858	75.1639	70.0542	5.57216	27.0955	26.748	26.9704	26.938	0.176032	98.0553	100.613	98.2491	98.9724	1.42395	39.0203	38.8819	32.1267	30.777	38.3655
TEF1+[TetO]	TetR-MIG1C	4.22761	5.02627	4.74813	4.66733	0.405415	4.58342	5.28768	5.21769	5.0296	0.387984	10.2884	13.5644	14.0542	12.6357	2.04749	8.02955	10.0427	12.0909	10.0544	2.03068	64.0317	70.8911	69.6525	68.1917	3.65553	22.7834	24.633	24.5399	23.9854	1.04206	100.641	99.533	100.734	100.302	0.667977	39.3188	38.4544	45.5712	30.1215	40.4486

## Sheet: Figure 3c 
Figure 4B
Relative GFP fluorescence (fold of autofluorescence)
Tetracycline	Medium	Independent biological replicate 1	Independent biological replicate 2	Independent biological replicate 3	Independent biological replicate 4	Mean	Standard deviation
-	YNB Ethanol Liquid	173.249	175.99	168.94	178.836	174.254	4.21329
+	YNB Ethanol Liquid	0.714158	0.658064	0.735046	0.971441	0.769677	0.138381
-	YNB Glucose Agar	30.3872	22.641	25.4584	29.4034	26.9725	3.58814
+	YNB Glucose Agar	0.18838	0.154559	-0.0919735	0.252406	0.125843	0.150773

## Sheet: Figure 4c 
Figure 4C
Relative GFP fluorescence (fold of autofluorescence)
Construct	30 °C						37 °C
	Independent biological replicate 1	Independent biological replicate 2	Independent biological replicate 3	Independent biological replicate 4	Mean	Standard deviation	Independent biological replicate 1	Independent biological replicate 2	Independent biological replicate 3	Independent biological replicate 4	Mean	Standard deviation
PTEF1-yEGFP-TPGK1	226.084	228.05	226.721		226.952	1.00316	192.871	198.324	199.608		196.934	3.5774
PTEF1- UBI4-R-DHFR*-yEGFP-TPGK1	155.81	150.547	151.514		152.623	2.80172	52.7394	43.6548	46.7288		47.7077	4.6207
PTEF1- UBI4-RHGSGTMV-DHFR*-yEGFP-TPGK1	50.5608	46.8732	59.6383	44.6889	50.4403	6.59346	2.54337	2.28308	4.6265	2.85936	3.07808	1.05883

## Sheet: Figure 4d
Figure 4D
Relative GFP fluorescence (fold of autofluorescence)
Construct	30 °C					37 °C
	Independent biological replicate 1	Independent biological replicate 2	Independent biological replicate 3	Mean	Standard deviation	Independent biological replicate 1	Independent biological replicate 2	Independent biological replicate 3	Mean	Standard deviation
PTEF2-H.Degron-MIG1	0.603857	0.510526	0.554421	0.556268	0.0466932	1.75578	1.72387	1.76888	1.74951	0.0231492
PHAC1-H.Degron-MIG1	3.93633	3.43349	7.60403	4.99128	2.27663	59.3431	53.4445	62.3649	58.3842	4.53684
PNRG1-H.Degron-MIG1	67.7694	67.2439	78.7395	71.2509	6.49056	92.0187	93.6323	80.1726	88.6079	7.3496

[truncated: 9 more sheets: Figure 5b, Figure 5c, Figure 5d, Figure 5e, Figure 5f, Supplementary Figure 1a, Supplementary Figure 1b, Supplementary Figure 4, Supplementary Figure 5]
